# Supplementary material for: X-box Binding Protein 1 is a Potential Immunotherapy Target in Ovarian Cancer
Source: Front Genet. 2022 Aug 4;13:818917. doi: 10.3389/fgene.2022.818917 (PMC9386150; doi:10.3389/fgene.2022.818917)
Supplement: Supplementary file 3 [file Table1.XLSX]

## Sheet: Sheet1
A	B	Neither	A Not B	B Not A	Both	Log2 Odds Ratio	Tendency
XBP1	CD200	1069	19	45	5	2.644	Co-occurrence
XBP1	LGALS9	1100	21	14	3	>3	Co-occurrence
XBP1	CD80	1081	20	33	4	2.712	Co-occurrence
XBP1	CD86	1075	20	39	4	2.463	Co-occurrence
XBP1	TIGIT	1074	20	40	4	2.425	Co-occurrence
XBP1	PDCD1LG2	1068	20	46	4	2.215	Co-occurrence
XBP1	CD274	1067	20	47	4	2.183	Co-occurrence
XBP1	HHLA2	1060	20	54	4	1.973	Co-occurrence
XBP1	CD48	1075	21	39	3	1.977	Co-occurrence
XBP1	PDCD1	1083	22	31	2	1.667	Co-occurrence
XBP1	TNFSF4	1085	23	29	1	0.702	Co-occurrence
XBP1	TNFSF18	1084	23	30	1	0.652	Co-occurrence
XBP1	ICOSLG	1083	23	31	1	0.603	Co-occurrence
XBP1	VSIR	1083	23	31	1	0.603	Co-occurrence
XBP1	TNFRSF14	1079	23	35	1	0.423	Co-occurrence
XBP1	NECTIN2	1071	23	43	1	0.115	Co-occurrence
XBP1	PVR	1070	24	44	0	<-3	Mutual exclusivity
XBP1	CTLA4	1084	24	30	0	<-3	Mutual exclusivity
XBP1	VTCN1	1085	24	29	0	<-3	Mutual exclusivity
XBP1	HAVCR2	1096	24	18	0	<-3	Mutual exclusivity
XBP1	TNFSF9	1098	24	16	0	<-3	Mutual exclusivity
XBP1	CD70	1099	24	15	0	<-3	Mutual exclusivity
